# Supplementary material for: Muscimol inhibits plasma membrane rupture and ninjurin-1(NINJ1) oligomerization during pyroptosis
Source: Commun Biol. 2023 Oct 5;6:1010. doi: 10.1038/s42003-023-05354-4 (PMC10556065; doi:10.1038/s42003-023-05354-4)
Supplement: Supplementary file 4 — Supplementary Data 1 [file 42003_2023_5354_MOESM4_ESM.xlsx]

## Sheet: 1A
	Medium			Muscimol
Uninfected	-3	2.5	0.5	0.2	0.3	-0.5
Salmonella	71.6	55.1	50.2	10.8	9.7	11.3
Lethal Toxin	65.6618	63.4721	68.4647	3.90672	6.60321	1.33763
Nigericin	34.8	43.1	44.2	4.2	9.8	9.2
Staurosporine	80.8407	83.426	89.4383	33.0646	31.4741	35.9131

## Sheet: 1C
	Time (min)	Untreated - Uninfected			Untreated - Salmonella			Muscimol Salmonella
	0	0	0	0	0	0	0	0	0	0
	3	3.8	-5.4	-0.9	0	-1.1	0.1	0.3	-0.9	0.1
	6	-1.9	-7.3	0.1	0	-0.7	-1.1	-0.9	-2.8	-1.7
	9	5.7	-2.1	0.1	-0.4	0.4	-0.2	-1.5	2.8	-3.1
	12	4.3	-1.5	-0.1	-2.5	-3.9	0	-0.9	2.8	-2.4
	15	2.4	-3.9	-1.1	-2.5	2.1	0.5	-3.8	11.5	-4.1
	18	6.7	-2.1	-1.1	2.1	7.4	0.2	-0.9	15.2	-3.1
	21	2.4	1.8	-0.8	3.7	8.8	2.1	-2.9	16.1	-3.1
	24	3.3	2.1	-0.7	5	12.4	1.4	-2.4	19.4	-3.3
	27	3.8	-3	-1.5	7.5	17	4.2	-0.6	15.7	-2.8
	30	7.6	6.6	-1.1	9.1	24.4	6	4.1	24.9	-1.2
	33	3.8	1.5	-0.9	12	26.1	7.3	8	31.8	0.2
	36	4.8	-0.3	-1.5	14.1	28.3	10.5	12.1	31.8	2.5
	39	5.2	0.6	-0.8	19.1	31.1	15.5	18.9	43.3	8.9
	42	7.6	-1.5	-0.4	24.1	33.9	19.4	18.9	45.6	10.4
	45	5.2	0.3	0.2	28.6	37.1	23.3	21.8	49.3	13.8
	48	6.2	2.7	-0.4	31.1	37.1	32.2	25.1	53	19
	51	6.7	0	-0.5	32	38.2	33.3	27.1	49.8	23.3
	54	5.7	1.5	-1	39	39.2	38.3	32.4	56.2	28.5
	57	6.2	4.2	-1.1	41.1	39.9	43.5	31.6	58.1	32.4
	60	4.8	0.9	-0.7	44.8	41.7	46.8	34.2	60.4	36.4
	63	8.6	-2.4	-0.6	44	42.8	48.2	35.1	62.2	38.2
	66	9	3.3	0.1	44.4	45.6	49.1	36	62.2	42.3
	69	9	1.2	-0.3	46.5	50.5	52	35.7	66.4	46.6
	72	6.7	2.7	-1.2	48.1	54.1	49	36.9	65.4	44.7
	75	6.7	3.3	-0.3	46.9	49.1	49.8	38.1	68.7	49.1
	78	9	0.3	0.3	48.5	53	52	40.7	71.4	52.8
	81	4.8	6.3	-0.6	48.1	53	56.2	40.7	67.7	53.8
	84	6.2	3.9	0.1	45.6	53.7	45.8	38.3	66.8	52.5
	87	7.1	0.6	-0.9	49.4	56.2	52.3	44.2	70.5	56.1
	90	6.7	4.2	-0.8	48.1	59	53.6	44.8	75.6	59.2
	93	9.5	1.2	-0.5	50.2	55.8	52.1	41	75.6	57.3
	96	7.6	3	0	49.8	58	53.4	41.9	72.4	56.8
	99	8.1	4.8	-0.6	50.6	56.5	57	43.7	75.6	63.3
	102	6.7	5.4	0.1	50.6	58.3	58.5	46	77.9	60.1
	105	4.8	4.5	-0.4	51.5	61.1	57	43.7	77.9	61.2
	108	9.5	5.1	-0.8	50.2	56.5	54.6	46	76	63.6
	111	12.4	8.2	0.7	50.2	60.4	55.9	44.2	81.6	63.8
	114	6.7	4.8	-0.4	52.3	58.3	55.7	44	77	62.3
	117	8.6	5.4	-0.2	51.9	61.5	59.6	42.8	81.1	65.6
	120	13.3	6.3	-0.6	52.3	59.4	58.3	45.1	77	66.2

## Sheet: 1E
Time (min)	WT - Untreated			WT - Muscimol			GSDMD-KO - Untreated			GSDMD-KO - Muscimol			C1KO - Untreated			C1KO - Muscimol
0	0	0	0	0	0	0	0	0	0	0	0	0	0	0	0	0	0	0
5	1.2	1.3	2.2	1.4	0.6	1.3	2.3	2.6	1	2.2	2.1	1.7	5.5	4.4	2.4	4.7	0.7	-0.6
10	1	1.9	5.2	1.7	1.9	2.3	2.3	3.4	1.7	4.4	2.8	0	6.6	5.2	3.8	4.7	0.7	0.6
15	2.9	3.1	7.4	3.5	2.2	4.3	3.2	4.1	1	3.3	2.1	0.8	6.9	6	5.2	4.3	0.7	1.2
20	4.1	3.8	9.2	4.9	4.4	7	3.4	3.9	1.4	3.9	4.2	1.7	7.3	6.3	4.8	4.3	2.1	1.8
25	7.1	8.2	13.3	9.4	6.2	12.3	4.5	3.9	0.3	3.3	4.2	2.5	7.3	6.7	5.7	4.3	0	2.4
30	11	12.3	21	18.1	15.3	21	4.2	3.6	0.7	3.9	2.8	2.5	7.7	6.7	4.8	4.7	0	1.8
35	18.8	23	32.1	25.3	23.7	29.3	4.7	4.9	1	3.9	4.2	2.5	6.9	6.7	4.8	4.7	0	2.4
40	27.6	38.1	42.4	33.7	34.9	39	4.9	4.1	1	3.3	6.3	3.4	6.9	7.1	4.8	4.7	1.4	3.7
45	39.5	51.9	54.2	46.9	46.7	49	4.7	5.2	1	5	6.3	3.4	7.7	7.9	5.7	4.3	2.1	3.7
50	49.8	62.3	63.1	54.9	57	59.3	5.5	5.7	2.1	3.3	4.9	3.4	9.1	9.1	6.2	6	2.1	3
55	57.8	70.4	70.8	62.8	65.4	66.3	6.2	5.4	2.1	3.9	9.2	4.2	9.9	9.1	6.7	4.7	2.1	3.7
60	64.4	74.5	72.7	69.1	70.4	70.7	5.5	6.7	2.8	5	9.2	5.9	9.5	10.7	8.6	5.6	0.7	3.7
65	68.8	79.6	73.4	75	72.6	74	5.7	7.5	2.8	5	8.5	5.9	9.9	9.5	8.6	4.7	2.1	3
70	73.4	83.6	76	78.5	78.2	75.7	5.9	7.2	3.1	4.4	6.3	5	10.2	9.9	10	6	2.8	3
75	76.1	87.4	77.1	80.6	78.5	77.7	6.6	7.5	5.2	5	5.6	5	9.5	10.3	10	6	2.1	3
80	78	87.7	80.1	82.3	80.7	77.7	6.6	8.3	4.5	4.4	7	6.7	8.8	9.5	10	4.7	3.4	3
85	80.7	89.6	80.8	83	82.9	76.3	6.6	9	6.3	5.5	4.9	7.6	9.9	10.7	10.5	5.2	2.1	3.7
90	82.7	91.2	81.2	84	83.2	78.3	6.4	10.1	5.9	6.1	5.6	6.7	10.2	10.3	10	5.2	2.8	3.7
95	84.1	93.1	82.7	85.1	82.9	79	7.2	12.1	7.3	6.1	4.9	6.7	10.9	11.5	9.5	5.2	2.8	4.3
100	85.6	93.1	82.3	85.4	83.5	80	8.9	15	9.8	6.1	8.5	6.7	10.6	13.1	12.4	5.2	2.8	4.3
105	87.3	93.7	83	86.1	84.1	81	9.1	17.1	11.9	5.5	9.9	6.7	12	15.1	14.3	5.2	3.4	4.9
110	88	94	84.1	87.8	83.8	81.7	11	16.3	14	6.1	9.9	7.6	12.8	14.7	15.2	5.2	3.4	4.9
115	87.8	95	84.5	86.8	85.7	82.7	12.3	18.3	16.4	6.1	9.9	6.7	15	16.3	15.2	5.6	3.4	4.9
120	88.3	95.3	83.8	87.5	86	82	13.6	20.4	18.9	6.1	9.9	8.4	17.5	17.9	18.6	6	2.8	4.9

## Sheet: Sup Fig 1B
Untreated - Uninfected	Muscimol - Uninfected	Untreated - Salmonella	Muscimol - Salmonella
91.4403	105.007	43.9385	39.8068
103.835	88.7193	33.3319	25.7466
103.835	91.7428	29.1106	31.8726

## Sheet: 2A
Untreated - Uninfected	Muscimol - Uninfected	Untreated - Salmonella	Muscimol - Salmonella
-16.5	-17.313	355.75	354.38
-17.063	-18.313	307.13	321.5
-19.5	-18.375	464.94	400.5
-15.875	-18.438	376.19	325.94
-19.375	-18.063	425.38	303.31
-19.188	-18.563	374.69	299.94

## Sheet: 2C
Untreated	Glycine	Muscimol
100	47	33
100	16.7	5
100	51.8	39.6

## Sheet: 3A
hours	LPS	Muscimol + LPS
24	1
26	1
26	1
28	1
28	1
30	1
30	1
30	1
30	1
30	1
30	1
30	1
30	1
30	1
30	1
30	1
30	1
48	1
96	0
96	0
96	0
96	0
96	0
24		1
48		1
48		1
48		1
48		1
48		1
48		1
48		1
48		1
72		1
72		1
96		0
96		0
96		0
96		0
96		0
96		0
96		0
96		0
96		0
96		0
96		0
96		0

## Sheet: 3B
UnTreated	LPS	Muscimol + LPS
21	109	32
34	130	30
21	127	16
35	122	96
32	121	32
	115	28
	22	16
	112	26
	119	20
	108	19
	136	36
	97	77
	136	27
	121	126
	121	25
	112	123
	112	109
	123	34
	132	26
	119	21
	19	19
	21	25
	156	27

## Sheet: 4B
no inhibitor	Muscimol
74	4.9
77.1	7.6
83	12.4

## Sheet: 4C
Media -> Media	Media -> Media + Mus	Media + Mus -> Media	Media + Mus -> Media + Mus
-10.9	-10.8	22.8	-2.7
-9.5	-9.1	21.1	-2.2
-7.5	-12.3	30.6	-2.1

[truncated: 14 more sheets: Sup Fig 3, 5B, 6B, 6C, Sup Fig 4B, 7B, 7C, 7D, 7E, 8A, 8D, 8E, Sup Fig 5A, Sup Fig 5C]
